# Supplementary material for: Dysregulation of the BRCA1/long non-coding RNA NEAT1 signaling axis contributes to breast tumorigenesis
Source: Oncotarget. 2016 Aug 18;7(40):65067–89. doi: 10.18632/oncotarget.11364 (PMC5323139; doi:10.18632/oncotarget.11364)
Supplement: Supplementary file 2 [file oncotarget-07-65067-s002.xls]

## Sheet: Sheet1
Table S1: The expression information for BRCA1, NEAT1 and miR-129-5p in 38 breast cancer cell lines.
BC lines	BRCA1	NEAT1	miR-129-5p	TNC	Gene Cluster
BT-20	0.57	-1.35495	0.00618003	Y	Basal-A
HCC1143	-0.33282	-0.16534	0.476772	Y	Basal-A
HCC1569	0.07802	-0.89194	-0.160805		Basal-A
HCC1954	0.32677	-0.97414	0.763022		Basal-A
HCC70	0.29378	-1.14655	-0.512564	Y	Basal-A
MDA-MB-468	0.11384	0.78327	-0.153612	Y	Basal-A
SUM-225CWN	0.10033	1.96775	0.816983		Basal-A
BT-549	0.2182	-0.6279	0.312727	Y	Basal-B
HCC1500	0.51459	-0.38672	0.437287	Y	Basal-B
HCC38	-0.38279	-0.13643	-0.288848	Y	Basal-B
Hs578T	0.05617	-0.90008	0.652618	Y	Basal-B
MDA-MB-157	0.0629	-0.64009	-0.446414	Y	Basal-B
MDA-MB-231	0.06833	-1.39289	-0.357492	Y	Basal-B
MDA-MB-435	-0.14213	-1.28938	-0.062449	Y	Basal-B
MDA-MB-436	-0.37126	0.6658	-0.052315	Y	Basal-B
SUM-1315M02	0.38632	-0.88105	-0.0819019	Y	Basal-B
SUM-149PT	-0.32903	-0.77933	-0.0593847	Y	Basal-B
SUM-159PT	0.7975	-0.64831	0.337893	Y	Basal-B
SUM-190PT	1.61223	-0.11943	-0.339643		Basal-B
600MPE	0.04573	-0.49413	0.9905		Luminal
BT474	-0.67324	0.28648	-0.513515		Luminal
BT-483	0.42429	-0.53889	-0.440509		Luminal
CAMA-1	0.19808	0.1723	-0.363909		Luminal
HCC202	-0.42088	-0.96537	-0.0656869		Luminal
MCF7	0.32584	-0.47392	-0.32605		Luminal
MDA-MB-134-VI	-0.40086	-1.00893	-0.147339		Luminal
MDA-MB-175-VII	-0.17255	-0.71839	0.194457		Luminal
MDA-MB-361	0.03453	1.05792	-0.175876		Luminal
MDA-MB-415	0.0759	-0.57167	0.340606		Luminal
MDA-MB-453	-0.052	-0.94515	-0.295044		Luminal
SKBR3	-0.12977	-0.40645	0.196604		Luminal
SUM-185PE	-1.17569	0.575	0.359594	Y	Luminal
SUM-44PE	-0.38431	0.47646	-0.829814		Luminal
SUM-52PE	-0.26167	1.26522	0.571445		Luminal
T47D	0.14214	1.31804	-0.731506		Luminal
UACC-812	-0.03549	1.29609	-0.424564		Luminal
ZR-75-1	-0.29819	-0.55612	-0.142661		Luminal
ZR-75-30	-0.32337	-0.47252	0.408949		Luminal
PS: Expression values shown here are log2 medians of centered intensity
TNC: Triple negative cancer
